# Supplementary material for: Potential use of nanoparticles produced from byproducts of drinking water industry in stabilizing arsenic in alkaline-contaminated soils
Source: Environ Geochem Health. 2023 Jun 28;45(8):6727–43. doi: 10.1007/s10653-023-01663-z (PMC10403416; doi:10.1007/s10653-023-01663-z)
Supplement: Supplementary file 1 — Supplementary file1 (XLS 145 kb) [file 10653_2023_1663_MOESM1_ESM.xls]

## Sheet: Clayey
	clay
		0WTRs			2%WTRs			0.1%nWTRs			0.2%nWTRs			0.3%nWTRs
		C	q		C	q		C	q		C	q		C	q
	5	3.1	19		1.4	36		1.6	34		0.58	44.2		0.11	48.9
	10	6.2	38		2.1	79		2.22	77.8		1.1	89		0.35	96.5
	20	12.1	79		3.7	163		4	160		2.37	176.3		0.7	193
	40	16.3	237		5	350		5.23	347.7		3.22	367.8		0.75	392.5
	80	33.3	467		8.88	711.2		9	710		5.95	740.5		0.9	791
	160	70.5	895		12	1480		10.87	1491.3		7.66	1523.4		1	1590

## Sheet: Isotherm models1
	clay																		Freundlich
					Langmuir
			C	q	1/c	1/q	SE														C	q	log c	log q	SE
		5	3.1	19	0.322581	0.0526316	0.00212462													5	3.1	19	0.491362	1.27875	0.126613
	0WTRs	10	6.2	38	0.16129	0.0263158													0WTRs	10	6.2	38	0.792392	1.57978
		20	12.1	79	0.0826446	0.0126582														20	12.1	79	1.08279	1.89763
		40	16.3	237	0.0613497	0.00421941														40	16.3	237	1.21219	2.37475
		80	33.3	467	0.03003	0.00214133														80	33.3	467	1.52244	2.66932
		160	70.5	895	0.0141844	0.00111732														160	70.5	895	1.84819	2.95182
			C	q	1/c	1/q	SE														C	q	log c	log q	SE
		5	1.4	36	0.714286	0.0277778	0.00217993													5	1.4	36	0.146128	1.5563	0.0567908
		10	2.1	79	0.47619	0.0126582														10	2.1	79	0.322219	1.89763
	2%WTRs	20	3.7	163	0.27027	0.00613497													2%WTRs	20	3.7	163	0.568202	2.21219
		40	5	350	0.2	0.00285714														40	5	350	0.69897	2.54407
		80	8.88	711.2	0.112613	0.00140607														80	8.88	711.2	0.948413	2.85199
		160	12	1480	0.0833333	0.000675676														160	12	1480	1.07918	3.17026
			C	q	1/c	1/q	SE														C	q	log c	log q	SE
		5	1.6	34	0.625	0.0294118	0.00303753													5	1.6	34	0.20412	1.53148	0.0854701
		10	2.22	77.8	0.45045	0.0128535														10	2.22	77.8	0.346353	1.89098
	0.1%nWTRs	20	4	160	0.25	0.00625													0.1%nWTRs	20	4	160	0.60206	2.20412
		40	5.23	347.7	0.191205	0.00287604														40	5.23	347.7	0.718502	2.5412
		80	9	710	0.111111	0.00140845														80	9	710	0.954243	2.85126
		160	10.87	1491.3	0.0919963	0.000670556														160	10.87	1491.3	1.03623	3.17357
			C	q	1/c	1/q	SE														C	q	log c	log q	SE
		5	0.58	44.2	1.72414	0.0226244	0.000535859													5	0.58	44.2	-0.236572	1.64542	0.101624
	0.2%nWTRs	10	1.1	89	0.909091	0.011236													0.2%nWTRs	10	1.1	89	0.0413927	1.94939
		20	2.37	176.3	0.421941	0.00567215														20	2.37	176.3	0.374748	2.24625
		40	3.22	367.8	0.310559	0.00271887														40	3.22	367.8	0.507856	2.56561
		80	5.95	740.5	0.168067	0.00135044														80	5.95	740.5	0.774517	2.86953
		160	7.66	1523.4	0.130548	0.000656426														160	7.66	1523.4	0.884229	3.18281
			C	q	1/c	1/q	SE														C	q	log c	log q	SE
		5	0.11	48.9	9.09091	0.0204499	0.0023659													5	0.11	48.9	-0.958607	1.68931	0.294807
		10	0.35	96.5	2.85714	0.0103627														10	0.35	96.5	-0.455932	1.98453
	0.3%nWTRs	20	0.7	193	1.42857	0.00518135													0.3%nWTRs	20	0.7	193	-0.154902	2.28556
		40	0.75	392.5	1.33333	0.00254777														40	0.75	392.5	-0.124939	2.59384
		80	0.9	791	1.11111	0.00126422														80	0.9	791	-0.0457575	2.89818
		160	1	1590	1	0.000628931														160	1	1590	0	3.2014

## Sheet: Isotherm models2
clay																			Elovich
				Temkin
		C	q	ln Ce	Qmax	θ	SE		Bmsw	0.3155	2.47638	7.84906		0.1619	0.513154						C	q	ln q/c	SE
	5	3.1	19	1.1314	153.12	0.124086	0.971839													5	3.1	19	1.81304	0.337321
0WTRs	10	6.2	38	1.82455	153.12	0.248171													0WTRs	10	6.2	38	1.81304
	20	12.1	79	2.49321	153.12	0.515935														20	12.1	79	1.87624
	40	16.3	237	2.79117	153.12	1.54781														40	16.3	237	2.6769
	80	33.3	467	3.50556	153.12	3.0499														80	33.3	467	2.64077
	160	70.5	895	4.25561	153.12	5.84509														160	70.5	895	2.54121
		C	q	ln Ce	Qmax	θ	SE														C	q	ln q/c	SE
	5	1.4	36	0.336472	989.43	0.0363846	0.295699													5	1.4	36	3.24705	0.271844
	10	2.1	79	0.741937	989.43	0.079844														10	2.1	79	3.62751
2%WTRs	20	3.7	163	1.30833	989.43	0.164741													2%WTRs	20	3.7	163	3.78542
	40	5	350	1.60944	989.43	0.353739														40	5	350	4.2485
	80	8.88	711.2	2.1838	989.43	0.718798														80	8.88	711.2	4.38315
	160	12	1480	2.48491	989.43	1.49581														160	12	1480	4.81489
		C	q	ln Ce	Qmax	θ	SE														C	q	ln q/c	SE
	5	1.6	34	0.470004	1012.31	0.0335865	0.314806													5	1.6	34	3.05636	0.304125
	10	2.22	77.8	0.797507	1012.31	0.0768539														10	2.22	77.8	3.55663				1111.11
0.1%nWTRs	20	4	160	1.38629	1012.31	0.158054													0.1%nWTRs	20	4	160	3.68888
	40	5.23	347.7	1.65441	1012.31	0.343472														40	5.23	347.7	4.19693
	80	9	710	2.19722	1012.31	0.701366														80	9	710	4.36804
	160	10.87	1491.3	2.38601	1012.31	1.47317														160	10.87	1491.3	4.9214
		C	q	ln Ce	Qmax	θ	SE														C	q	ln q/c	SE
	5	0.58	44.2	-0.544727	1981.51	0.0223062	0.174954													5	0.58	44.2	4.33345	0.110071
0.2%nWTRs	10	1.1	89	0.0953102	1981.51	0.0449152													0.2%nWTRs	10	1.1	89	4.39333
	20	2.37	176.3	0.86289	1981.51	0.0889726														20	2.37	176.3	4.3093
	40	3.22	367.8	1.16938	1981.51	0.185616														40	3.22	367.8	4.73816
	80	5.95	740.5	1.78339	1981.51	0.373705														80	5.95	740.5	4.82393
	160	7.66	1523.4	2.03601	1981.51	0.768808														160	7.66	1523.4	5.29269
		C	q	ln Ce	Qmax	θ	SE														C	q	ln q/c	SE
	5	0.11	48.9	-2.20727	3333.33	0.01467	0.150895													5	0.11	48.9	6.09705	0.274552
	10	0.35	96.5	-1.04982	3333.33	0.02895														10	0.35	96.5	5.61937
0.3%nWTRs	20	0.7	193	-0.356675	3333.33	0.0579001													0.3%nWTRs	20	0.7	193	5.61937
	40	0.75	392.5	-0.287682	3333.33	0.11775														40	0.75	392.5	6.26022
	80	0.9	791	-0.105361	3333.33	0.2373														80	0.9	791	6.77866
	160	1	1590	0	3333.33	0.477														160	1	1590	7.37149
