# Supplementary material for: Potential use of nanoparticles produced from byproducts of drinking water industry in stabilizing arsenic in alkaline-contaminated soils
Source: Environ Geochem Health. 2023 Jun 28;45(8):6727–43. doi: 10.1007/s10653-023-01663-z (PMC10403416; doi:10.1007/s10653-023-01663-z)
Supplement: Supplementary file 2 — Supplementary file2 (XLS 143 kb) [file 10653_2023_1663_MOESM2_ESM.xls]

## Sheet: Sandy
	sandy
		0WTRs			2%WTRs			0.1%nWTRs			0.2%nWTRs			0.3%nWTRs
		C	q		C	q		C	q		C	q		C	q
	5	4.1	9		4.33	6.7		4	10		1.21	37.9		0.26	47.4
	10	8.2	18		8.8	12		8	20		4	60		0.73	92.7
	20	16.3	37		12.44	75.6		12	80		7	130		1.22	187.8
	40	34.2	58		16.9	231		15	250		11.33	286.7		2.34	376.6
	80	60.2	198		21.93	580.7		17.12	628.8		13.86	661.4		4	760
	160	120.23	397.7		23.76	1362.4		20	1400		15.44	1445.6		7.22	1527.8

## Sheet: Isotherm models1
	Sandy																		Freundlich
					Langmuir
			C	q	1/c	1/q	SE														C	q	log c	log q	SE
		5	4.1	9	0.243902	0.111111	0.00244745													5	4.1	9	0.612784	0.954243	0.10307
	0WTRs	10	8.2	18	0.121951	0.0555556													0WTRs	10	8.2	18	0.913814	1.25527
		20	16.3	37	0.0613497	0.027027														20	16.3	37	1.21219	1.5682
		40	34.2	58	0.0292398	0.0172414														40	34.2	58	1.53403	1.76343
		80	60.2	198	0.0166113	0.00505051														80	60.2	198	1.7796	2.29667
		160	120.23	397.7	0.00831739	0.00251446														160	120.23	397.7	2.08001	2.59956
			C	q	1/c	1/q	SE														C	q	log c	log q	SE
		5	4.33	6.7	0.230947	0.149254	0.0161809													5	4.33	6.7	0.636488	0.826075	0.296026
		10	8.8	12	0.113636	0.0833333														10	8.8	12	0.944483	1.07918
	2%WTRs	20	12.44	75.6	0.0803859	0.0132275													2%WTRs	20	12.44	75.6	1.09482	1.87852
		40	16.9	231	0.0591716	0.004329														40	16.9	231	1.22789	2.36361
		80	21.93	580.7	0.0455996	0.00172206														80	21.93	580.7	1.34104	2.76395
		160	23.76	1362.4	0.0420875	0.000733999														160	23.76	1362.4	1.37585	3.1343
			C	q	1/c	1/q	SE														C	q	log c	log q	SE
		5	4	10	0.25	0.1	0.00683571													5	4	10	0.60206	1	0.308513
		10	8	20	0.125	0.05														10	8	20	0.90309	1.30103
	0.1%nWTRs	20	12	80	0.0833333	0.0125													0.1%nWTRs	20	12	80	1.07918	1.90309
		40	15	250	0.0666667	0.004														40	15	250	1.17609	2.39794
		80	17.12	628.8	0.0584112	0.00159033														80	17.12	628.8	1.2335	2.79851
		160	20	1400	0.05	0.000714286														160	20	1400	1.30103	3.14613
			C	q	1/c	1/q	SE														C	q	log c	log q	SE
		5	1.21	37.9	0.826446	0.0263852	0.00419684													5	1.21	37.9	0.0827854	1.57864	0.289663
	0.2%nWTRs	10	4	60	0.25	0.0166667													0.2%nWTRs	10	4	60	0.60206	1.77815
		20	7	130	0.142857	0.00769231														20	7	130	0.845098	2.11394
		40	11.33	286.7	0.0882613	0.00348797														40	11.33	286.7	1.05423	2.45743
		80	13.86	661.4	0.0721501	0.00151194														80	13.86	661.4	1.14176	2.82046
		160	15.44	1445.6	0.0647668	0.000691754														160	15.44	1445.6	1.18865	3.16005
			C	q	1/c	1/q	SE														C	q	log c	log q	SE
		5	0.26	47.4	3.84615	0.021097	0.00145618													5	0.26	47.4	-0.585027	1.67578	0.0760484
		10	0.73	92.7	1.36986	0.0107875														10	0.73	92.7	-0.136677	1.96708
	0.3%nWTRs	20	1.22	187.8	0.819672	0.00532481													0.3%nWTRs	20	1.22	187.8	0.0863598	2.2737
		40	2.34	376.6	0.42735	0.00265534														40	2.34	376.6	0.369216	2.57588
		80	4	760	0.25	0.00131579														80	4	760	0.60206	2.88081
		160	7.22	1527.8	0.138504	0.000654536														160	7.22	1527.8	0.858537	3.18407

## Sheet: Isotherm models2
	Sandy																			Elovich
					Temkin
			C	q	ln Ce	Qmax	θ	SE														C	q	ln q/c	SE
		5	4.1	9	1.41099	95.89	0.0938575	0.891555													5	4.1	9	0.786238	0.176804
	0WTRs	10	8.2	18	2.10413	95.89	0.187715													0WTRs	10	8.2	18	0.786238
		20	16.3	37	2.79117	95.89	0.385859														20	16.3	37	0.819753
		40	34.2	58	3.53223	95.89	0.60486														40	34.2	58	0.528217
		80	60.2	198	4.09767	95.89	2.06487														80	60.2	198	1.19059
		160	120.23	397.7	4.78941	95.89	4.14746														160	120.23	397.7	1.19629
			C	q	ln Ce	Qmax	θ	SE														C	q	ln q/c	SE
		5	4.33	6.7	1.46557	295.31	0.022688	1.38373													5	4.33	6.7	0.43654	0.866622
		10	8.8	12	2.17475	295.31	0.0406353														10	8.8	12	0.310155
	2%WTRs	20	12.44	75.6	2.52092	295.31	0.256002													2%WTRs	20	12.44	75.6	1.80454
		40	16.9	231	2.82731	295.31	0.782229														40	16.9	231	2.6151
		80	21.93	580.7	3.08786	295.31	1.96641														80	21.93	580.7	3.27638
		160	23.76	1362.4	3.168	295.31	4.61346														160	23.76	1362.4	4.049
			C	q	ln Ce	Qmax	θ	SE														C	q	ln q/c	SE
		5	4	10	1.38629	321.52	0.0311023	1.34042													5	4	10	0.916291	0.708459
		10	8	20	2.07944	321.52	0.0622045														10	8	20	0.916291
	0.1%nWTRs	20	12	80	2.48491	321.52	0.248818													0.1%nWTRs	20	12	80	1.89712
		40	15	250	2.70805	321.52	0.777557														40	15	250	2.81341
		80	17.12	628.8	2.84025	321.52	1.95571														80	17.12	628.8	3.60357
		160	20	1400	2.99573	321.52	4.35432														160	20	1400	4.2485
			C	q	ln Ce	Qmax	θ	SE														C	q	ln q/c	SE
		5	1.21	37.9	0.19062	588.24	0.0644295	0.761929													5	1.21	37.9	3.44433	0.300873
	0.2%nWTRs	10	4	60	1.38629	588.24	0.101999													0.2%nWTRs	10	4	60	2.70805
		20	7	130	1.94591	588.24	0.220998														20	7	130	2.92162
		40	11.33	286.7	2.42745	588.24	0.487386														40	11.33	286.7	3.23098
		80	13.86	661.4	2.62901	588.24	1.12437														80	13.86	661.4	3.86535
		160	15.44	1445.6	2.73696	588.24	2.4575														160	15.44	1445.6	4.53932
			C	q	ln Ce	Qmax	θ	SE														C	q	ln q/c	SE
		5	0.26	47.4	-1.34707	1428.57	0.03318	0.219308													5	0.26	47.4	5.2057	0.135574
		10	0.73	92.7	-0.314711	1428.57	0.0648901														10	0.73	92.7	4.84408
	0.3%nWTRs	20	1.22	187.8	0.198851	1428.57	0.13146													0.3%nWTRs	20	1.22	187.8	5.03653
		40	2.34	376.6	0.850151	1428.57	0.26362														40	2.34	376.6	5.08103
		80	4	760	1.38629	1428.57	0.532001														80	4	760	5.24702
		160	7.22	1527.8	1.97685	1428.57	1.06946														160	7.22	1527.8	5.35473
